# Supplementary material for: LINC01614: A Potential Therapeutic Target in Astrocytoma Progression
Source: J Cell Mol Med. 2025 Jul 30;29(15):e70623. doi: 10.1111/jcmm.70623 (PMC12308213; doi:10.1111/jcmm.70623)
Supplement: Supplementary file 6 — Appendix S6. [file JCMM-29-e70623-s002.xlsx]

## Sheet: Sheet1
Gene	Forward Primer (5' → 3')	Reverse Primer (5' → 3')	Product Size (bp)
LINC01614	TGGGAGGAGAAATCAGGGAC	CAGGTCCAGGCTTTTGTGAT	120
miR-128	GGGGTAAGTCCGATAGATG	TGCAGGGTCCGAGGTATTC	70
KRAS	CCTGCTGAAAATGACTGAATATAAACTTGT	TGGTCCTGCACCAGTAATATGCA	135
NRAS	GGCTTGTTTTGTGGGAGATGG	AGGTTCTTGCTGGTGTAGTT	110
HRAS	TCCAGAGTGGAGGAGGGCTG	GCGGCTGCTGTCCTGACAGT	125
BRAF	GCTTGCTCTGATAGGAAAATGAG	CGGTAGGTCATGGAAGTTTCC	140
MEK1 (MAP2K1)	AGATGTAGCAGTGGAAGGGT	CAGGGAGGATGGTGTCTTCA	130
ERK1 (MAPK3)	CCAGAGGTTAGCTGATGGCA	TGAAGTTCTGCTTGATGGTGG	115
GAPDH (Control)	AGCCACATCGCTCAGACAC	GCCCAATACGACCAAATCC	120
